# Supplementary material for: Ceftaroline-Associated Neutropenia: Case Series and Literature Review of Incidence, Risk Factors, and Outcomes
Source: Open Forum Infect Dis. 2019 Mar 28;6(5):ofz168. doi: 10.1093/ofid/ofz168 (PMC6524829; doi:10.1093/ofid/ofz168)
Supplement: ofz168_suppl_supplementary_table_1 [file ofz168_suppl_supplementary_table_1.xlsx]

## Sheet: Supplementary Table 1
Year	Reference, First Author	Type of Report	Age, years	Sex	PMH	Weight in Kg or BMI	Indication	Initial antibiotic(s) and duration(s)	Reason for change	Ceftaroline Dose	Duration of Use, days	Total # Doses	Concurrent antibiotic(s)	Concurrent abx at time of neutropenia	CrCl	Dose appropriate for CrCl	WBC/neutro%	WBC/neutro%	ANC	ANC	HB	HB	Plts	Plts	Eosinophilia	Rash	Other sxs	Agranulocytosis with ANC<100 y/n	Days of Neutropenia (ANC<1500) after d/c abx	Neutropenic complications	IV antibiotics for the initial infection after ceftaroline cessation	G-CSF Administration	Outcome
2013	Rimawi	Case report	90	F	Dementia	NR	MRSA bacteremia, pneumonia	Vancomycin, 3 days; daptomycin and linezolid, 4 days	Elevated MIC=2 for vancomycin	600 mg 12	25	50	None	None	NR	Not applicable	3220/92%	2100/0%	2962	0	9	stable	235	stable	NR	No	None	Yes	8	None	None	None	Favorable
2014	Jain	Case series	42	M	Ankylosing spondylitis	NR	MRSA osteomyelitis	NR	NR	NR	31	NR	Rifampin	Yes, rifampin	NR	Not applicable	5900/NR	2800/NR	NR	630	NR	NR	NR	NR	NR	NR	None	No	NR	None	NR	None	Favorable
2014	Jain	Case series	48	M	DM, HTN, hepatitis C virus infection	NR	Coagulase negative staphylococci spinal osteomyelitis	NR	NR	NR	33	NR	Rifampin	Yes, rifampin	NR	Not applicable	12300/NR	2200/7%	NR	150	NR	NR	NR	NR	NR	NR	Nausea/vomiting	No	NR	None	NR	None	Favorable
2014	Jain	Case series	54	M	IgA renal disease	NR	MRSA LVAD driveline infection	NR	NR	600 mg q12	22	44	Rifampin, TMP-SMX	Yes, rifampin, TMP-SMX	~32	No, should be 400mg q12	6900/NR	1600/20%	NR	320	7.9	7	183	96	NR	NR	None	No	NR	None	NR	Yes, 3 doses	Favorable
2014	Yam	Case report	67	M	DM, HTN, COPD, OSA, heart failure	136	MRSA bacteremia and shoulder infection	Vancomycin	NR	600 mg q8	21	63	None	None	63	Yes	8300/80%	1300/2.6%	6640	34	12.3	9.6	182	251	yes, 14%	NR	None	Yes	9	None	Daptomycin	None	Favorable
2015	Varada	Case series	20s	F	Optic nerve tumor	168	Scalp wound infection, culture negative	Vancomycin, ~2 days	NR	600 mg q8	19	57	None	None	NR	Not applicable	NR	NR	NR	0	NR	NR	NR	NR	NR	NR	Fever, malaise	Yes	3	None	None, infection resolved	Yes, 2 days	Favorable
2015	Varada	Case series	40s	M	Fournier's gangrene	115	Scrotal cellulitis	Vancomycin, unknown duration	Clinical failure	600 mg q12	17	34	Clindamycin, 17 days	Yes, clindamycin	NR	Not applicable	NR	NR	NR	0	NR	NR	NR	NR	NR	NR	Abdominal pain	Yes	8	None	Daptomycin	Yes, 8 days	Favorable
2015	Varada	Case series	50s	F	DM	116	Leg cellulitis, abscess	Septra	Clinical failure	600 mg q12	16	32	Clindamycin, 16 days	Yes, clindamycin	NR	Not applicable	12700/NR	NR	NR	0	NR	NR	NR	NR	NR	NR	Abdominal pain	Yes	3	None	None, infection resolved	Yes, 3 days	Favorable
2015	Varada	Case series	50s	F	None	57	Streptococcus bacteremia, suspected aortic valve endocarditis s/p AVR, lumbar osteomyelitis/diskitis, meningitis	Ceftriaxone x 3 weeks	Clinical failure	600 mg q8	28	84	None	None	NR	Not applicable	NR	NR	NR	0	NR	NR	NR	NR	NR	NR	None	Yes	3	None	None, infection resolved	Yes, 3 days	Favorable
2016	Furtek	Study	33	F	NR	NR	MRSA endocarditis, infarcts, lumbar abscess	NR	NR	600 mg q8	25	75	None	None	85	Yes	NR	NR	NR	8	NR	NR	NR	NR	No	No	None	Yes	8	None	None	Yes, unknown duration	Favorable
2016	Furtek	Study	36	M	NR	NR	MRSA endocarditis, brain abscesses and infarcts	NR	NR	600 mg q8	68	NR	Doxycycline, gentamincin, ciprofloxacin, daptomycin, linezolid, and rifampin	None	110	Yes	NR	NR	NR	0	NR	NR	NR	NR	No	No	None	Yes	9	Enterobacter bacteremia	None for primary infection	Yes, unknown duration	Favorable
2016	Furtek	Study	40	F	NR	NR	MRSA prosthetic knee infection	NR	NR	400 mg q8	13	NR	None	None	41	Yes	NR	NR	NR	16	NR	NR	NR	NR	No	No	None	Yes	NR	None	NR	None	Favorable
2016	Furtek	Study	70	M	NR	NR	Femoral bypass graft infection	Vancomycin and ceftriaxone, unknown duration	Renal failure	400 mg q12	NR	NR	None	None	20	No, should be 300 mg q12	NR	NR	NR	209	NR	NR	NR	NR	No	No	None	No	>8	None	None	None	Favorable
2016	Furtek	Study	74	F	NR	NR	MSSA mycotic aneurysm	NR	NR	600 mg q12	25	50	None	None	50	Yes	NR	NR	NR	0	NR	NR	NR	NR	Yes	Yes	Fever	Yes	7	None	None	None	Favorable
2016	LaVie	Study	26	M	NR	BMI 23.9	MRSA Pulmonary infection	NR	NR	600 mg q12	27	54	NR	NR	164	Yes	7400/76%	2100/19%	5624	399	13.2	12.8	114	184	Yes, 17%	NR	NR	No	NR	NR	NR	None	Favorable
2016	LaVie	Study	34	F	NR	BMI 23.3	MRSA Orthopedic infection	NR	NR	600 mg q8	22	66	NR	NR	107	Yes	17300/82%	2700/14%	14186	378	12	9.7	407	319	Yes, 15%	NR	NR	No	NR	NR	NR	None	Favorable
2016	LaVie	Study	44	M	Hx of malignancy	BMI 25.8	MRSA Skin/soft tissue infection	NR	NR	600 mg q12	22	44	NR	NR	109	Yes	7800/76%	900/2%	5928	18	13.7	13.3	263	144	No	NR	NR	Yes	NR	NR	NR	None	Favorable
2016	LaVie	Study	46	F	NR	BMI 20	MRSA Endovascular infection	NR	NR	600 mg q12	28	56	NR	NR	100	Yes	7600/62%	1200/12%	4712	144	11.8	11.3	205	401	No	NR	NR	No	NR	NR	NR	None	Favorable
2016	LaVie	Study	54	F	NR	BMI 34.1	MRSA Orthopedic infection	NR	NR	600 mg q12	125	250	NR	NR	70.2	Yes	11300/73%	1800/24%	8249	432	7.2	9.8	397	153	No	NR	NR	No	NR	NR	NR	None	Favorable
2016	LaVie	Study	57	F	NR	BMI 26.2	MRSA Orthopedic infection	NR	NR	600 mg q12	16	32	NR	NR	93	Yes	9400/75%	2800/5%	7050	87	10.2	8.2	370	75	Yes, 30%	NR	NR	Yes	NR	NR	NR	None	Favorable
2016	LaVie	Study	24	F	NR	BMI 22.2	MRSA Endovascular infection	NR	NR	600 mg q12	46	92	NR	NR	105	Yes	12500/84%	2800/44%	10500	1232	8	9.8	156	233	No	NR	NR	No	NR	NR	NR	None	Favorable
2016	Phull	Case report	23	F	IVDA	NR	MRSA bacteremia, meningitis/venous thrombosis, pneumonia, prevertebral abscess	Vancomycin, 5 days	Persistent bacteremia	NR	15	NR	Daptomycin, 15 days	Yes, daptomycin	NR	Not applicable	7600/81%	NR/0%	6156	0	8.9	stable	normal	elevated	NR	NR	None	Yes	14	None	Daptomycin continued	None	Favorable
2016	Sahar	Case report	24	M	IVDA	NR	MRSA bacteremia TV endocarditis, septic pulmonary emboli	Vancomycin, 1 day	NR	600 mg q12	41	82	Daptomycin, 7 days (not at time of low ANC)	None	NR	Not applicable	11700/81%	500/0%	9477	0	12.7	12.1	64	128	NR	NR	Abdominal pain	Yes	4	None	Daptomycin	NR	Favorable
2017	Khan	Case report	74	F	Spinal stenosis/laminectomy	NR	MRSA lumbar wound infection, bacteremia, endocarditis	None	NA; initial therapy for MRSA infection	600 mg q12	28	56	None	None	NR	Not applicable	NR	1000/0%	NR	0	NR	8.2	NR	279	NR	Yes	Fever	Yes	4	None	Vancomycin	Yes, unknown duration	Favorable
2018	Turner	Study	28	M	NR	BMI 37.5	MRSA pneumonia	NR	NR	600 mg q12	23	46	None	None	>50	Yes	29000	2500	19000	2	9.6	6.8	292	160	No	No	Bleeding and fever	Yes	6	Yes, Fever	Vancomycin	Yes, unknown duration	Favorable
2018	Turner	Study	61	M	NR	BMI 27.8	MRSA epidural abscess	NR	NR	600 mg q12	64	128	None	None	>50	Yes	6600	1400	3850	800	8.8	7.9	225	77	No	No	None	No	16	None	None	None	Favorable
2018	Turner	Study	20	F	NR	BMI 20.8	MRSA osteomyelitis	NR	NR	600 mg q12	43	86	None	None	>50	Yes	6000	2900	3240	980	10.9	11	211	211	No	No	None	No	2	None	None	None	Favorable
2018	Turner	Study	22	F	NR	BMI 23.5	MRSA osteomyelitis	NR	NR	600 mg q12	30	60	Rifampin	Rifampin	>50	Yes	5400	2500	2030	440	10.8	9	448	241	No	No	None	No	5	None	None	None	Favorable
2018	Turner	Study	50	F	NR	BMI 30.5	MSSA osteomyelitis	NR	NR	600 mg q12	41	82	none	none	>50	Yes	7500	3100	5100	1120	7.6	8.9	400	421	No	No	None	No	2	None	None	None	Favorable
2018	Turner	Study	27	F	NR	BMI 25.4	MRSA pneumonia	NR	NR	600 mg q12	56	112	Flagyl and po vancomycin	Flagyl and po vancomycin	>50	Yes	10100	3900	7100	1220	8.7	8.9	498	381	Yes, absolute 620	No	Fever	No	2	None	None	None	Favorable
2018	Turner	Study	54	F	NR	BMI 26	MRSA osteomyelitis	NR	NR	600 mg q12	57	114	None	None	>50	Yes	5600	3600	2220	1390	9.7	7.9	229	195	No	No	None	No	1	None	None	None	Favorable
2018	Turner	Study	38	M	NR	BMI 17.7	MRSA infective endocarditis	NR	NR	600 mg q8	55	165	linezolid + rifampin	linezolid + rifampin	>50	Yes	10600	3400	5510	1420	13.1	10.2	258	145	No	No	None	No	1	None	None	None	Favorable
2018	Turner	Study	22	F	NR	BMI 20	MRSA osteomyelitis and endocarditis	NR	NR	600 mg q8	23	69	None	None	>50	Yes	7500	3400	5250	1130	10.4	10.1	306	294	No	No	None	No	3	None	None	None	Favorable
2018	Current Case	Case series	66	M	Alcoholic cirrhosis, hepatitis C, drug use, diabetes	BMI 26.5	MRSA prosthetic knee infection	Vancomycin, 1 day	Concern for worsening renal function	300 mg q8	8	12	None	None	22	Yes	4.6/64.7%	2.2/54.8%	2976	1205	11	8.3	108	110	Yes, 8.6%	No	None	No	2	None	Daptomycin	None	Favorable
2018	Current Case	Case series	59	F	Drug use, diabetes	BMI 28.1	MRSA bacteremia and MV IE, T12-L2 diskitis/osteomyelitis	Vancomycin, and then daptomycin added	Persistent bacteremia	400 mg q8	20	60	Daptomycin	Yes, daptomycin	47	Yes	6800/63%	2000/1%	4284	20	8	8.1	284	185	Yes, 36%	No	Fever	Yes	10	None	Telavancin	Yes, 2 days	Favorable
2018	Current Case	Case series	26	F	Drug use	BMI 26.5	MRSA bacteremia with MV and TV IE	Vancomycin	Persistent bacteremia	600 mg q8 x 12 days, then 400 mg iv q8	21	63	Daptomycin	Yes, daptomycin	100 (at time of ceftaroline initiation) then decreased to 28	Yes, at cut-off towards end to use 300 mg dose	18800/93%	1500/0.3%	17484	5	8.4	7.1	97	91	No	No	None	Yes	7	None	Daptomycin and doxycycline	Yes, 7 days	Favorable
2018	Current Case	Case series	44	M	Alcoholic cirrhosis, diabetes	BMI 25.1	MRSA lumbar osteomyelitis and AV endocarditis with septic emboli to ankle, eye	Vancomycin, 7 days, rifampin, 1 day, Ceftaroline, 49 days, daptomycin, 77 days, vancomycin, 3 days, linezolid, 5 days	2nd time: decreasing wbc/platelets while on vanomcyin and linezolid	600 mg q12	23	46	Daptomycin	Daptomycin	85	Yes	3.5/53.9	3.1/47.5	1886	1472	10.4	9.3	57	68	Yes, 12%	No	None	No	2	None	Daptomycin	None	Favorable
